# Supplementary material for: Anti-Inflammatory Effects of Mitrephora sirikitiae Leaf Extract and Isolated Lignans in RAW 264.7 Cells
Source: Molecules. 2022 May 21;27(10):3313. doi: 10.3390/molecules27103313 (PMC9147141; doi:10.3390/molecules27103313)
Supplement: Supplementary file 1 [file molecules-27-03313-s001.zip]

Archive with 1 entries (1 files):
- molecules-1717888-supplementary.pdf
